# Supplementary material for: Tryptophan, Kynurenine and Kynurenic Acid Concentrations in Milk and Serum of Dairy Cows with Prototheca Mastitis
Source: Animals (Basel). 2021 Dec 20;11(12):3608. doi: 10.3390/ani11123608 (PMC8698139; doi:10.3390/ani11123608)
Supplement: Supplementary file 1 [file animals-11-03608-s001.zip]

Archive with 1 entries (1 files):
- animals-1498824-supplementary.pdf
